# Supplementary material for: Light Sheet Microscopy-Assisted 3D Analysis of SARS-CoV-2 Infection in the Respiratory Tract of the Ferret Model
Source: Viruses. 2021 Mar 23;13(3):529. doi: 10.3390/v13030529 (PMC8004956; doi:10.3390/v13030529)
Supplement: Supplementary file 1 [file viruses-13-00529-s001.zip]

Archive with 7 entries (6 files):
- Supplementary Movies/
- Supplementary Movies/MovieS1.mp4
- Supplementary Movies/MovieS2.mp4
- Supplementary Movies/MovieS3.mp4
- Supplementary Movies/MovieS4.mp4
- Supplementary Movies/MovieS5.mp4
- Supplementary-material.docx
